# Supplementary material for: Population study of the gut microbiome: associations with diet, lifestyle, and cardiometabolic disease
Source: Genome Med. 2021 Dec 17;13:188. doi: 10.1186/s13073-021-01007-5 (PMC8680346; doi:10.1186/s13073-021-01007-5)
Supplement: Supplementary file 2 — Additional file 2. Supplementary tables. This file (.xlsx) contains Tables S1-S6. [file 13073_2021_1007_MOESM2_ESM.xlsx]

## Sheet: Table S1
Table S1. Correlations between covariates and microbiome variation based on community level ordination (non-metric multidimentinal scaling based on Bray-Curtis dissimilarities using metaMDS) with the envfit. Statistical significance was corrected for multiple testing using Benjamini-Hochberg correction. Only significant associations identified at FDR<0.05 are shown. Columns correspond to the fact…
Factor	R2	pval	qval
Sex	0.0490448	0.0001	0.000833333
WHR	0.024098	0.0001	0.000833333
Shannon Diversity	0.175916	0.0001	0.000833333
Glucose	0.0154921	0.0002	0.001
Triglycerides	0.0137714	0.0003	0.001
BMI	0.0143755	0.0003	0.001
Antihypertensives	0.0139163	0.0003	0.001
Age	0.012282	0.0004	0.001
Cholesterol	0.0107882	0.0004	0.001
Insulin & hypoglycemic drugs	0.0126763	0.0004	0.001
HDL	0.00993191	0.0015	0.00340909
HBA1C	0.00977754	0.0019	0.00365385
Diabetes	0.00957057	0.0019	0.00365385
DBP	0.00792826	0.0054	0.00964286
ALT	0.00595901	0.0199	0.0331667
Metabolic Syntrome	0.0053097	0.0284	0.044375
CRP	0.00399942	0.0765	0.111389
SBP	0.00381416	0.0802	0.111389
CVD Risk	0.00277435	0.1601	0.210658
LDL lowering drugs	0.00227615	0.2154	0.26925
Antibiotics	0.00166299	0.3264	0.388571
AST	0.000567813	0.6527	0.741705
TG lowering drugs	0.000503415	0.7117	0.773587
CVD	0.00042556	0.7482	0.779375
Albumin	0.000241137	0.8536	0.8536

## Sheet: Table S2
Table S2. Associations between environmental and lifestyle factors on microbial diverstiy. Statistical significance was corrected for multiple testing using Benjamini-Hochberg correction. Only significant associations identified at FDR<0.05 are shown. Columns correspond to the factor being tested, the coefficient estimate and R^2 from the linear model, the nominal p-value and the FDR corrected p-…
Factor	Coefficient estimate	R2	pval	qval
Vegetables	0.0743984	0.00906668	0.000550572	0.0137643
Fish	0.0613245	0.00940781	0.000419335	0.0137643
Fruit	0.0504854	0.00780505	0.00137629	0.0229381
Tea/coffee	0.0361263	0.00721635	0.00218182	0.0272727
Triglycerides	-0.000673749	0.00588364	0.00471138	0.0471138
Home exercise (times per month)	0.00494649	0.00514278	0.00829614	0.0691345
Diet soft drinks	-0.0331995	0.0043754	0.0167287	0.11949
Processed meat	-0.0359167	0.00410374	0.0203117	0.126948
HDL	0.00200032	0.00342202	0.0312415	0.162639
Dairy	-0.0392237	0.00346829	0.0325277	0.162639
Starch	0.0346841	0.00286888	0.0521543	0.237065
CRP	-0.00719298	0.00267842	0.0569262	0.237193
Alcohol	0.0241766	0.0026132	0.0635525	0.244433
WHR	-0.39148	0.00235708	0.0741191	0.264711
BMI	-0.00471369	0.0015706	0.144678	0.425568
Juice	-0.0206739	0.00155548	0.153205	0.425568
Jog (times per month)	0.00464279	0.0016088	0.140027	0.425568
Racket sports (times per month)	-0.0124944	0.00155015	0.147622	0.425568
DBP	0.00276874	0.00131125	0.182648	0.473017
Insulin & hypoglycemic drugs	-0.0539168	0.00127276	0.189207	0.473017
HBA1C	-0.0311815	0.00101457	0.241313	0.482625
ALT	-0.00163459	0.001078	0.227297	0.482625
Antihypertensives	-0.0291397	0.00117716	0.206723	0.482625
Probiotic	-0.0222629	0.00105806	0.237965	0.482625
Weights (times per month)	-0.00445255	0.00115057	0.212437	0.482625
Glucose	-0.000868352	0.000829356	0.289273	0.556295
Sugary drinks	-0.00972058	0.00043769	0.450173	0.803881
Yogurt/active bacterial cultures	0.0112715	0.000436663	0.448972	0.803881
AST	-0.000764881	0.00018025	0.621597	0.836237
Albumin	0.0430045	0.000234478	0.573456	0.836237
Cholesterol	0.000217254	0.000144435	0.658372	0.836237
LDL lowering drugs	0.0216445	0.000204044	0.599201	0.836237
TG lowering drugs	-0.0326874	0.000142927	0.660048	0.836237
Beans	0.00848352	0.000236327	0.579001	0.836237
Egg	0.0066732	0.000139468	0.66899	0.836237
Shellfish	0.00895491	0.000173542	0.633035	0.836237
Sweets	-0.0111452	0.000342584	0.501331	0.836237
Bike (times per month)	-0.00135767	0.000196778	0.606047	0.836237
Swim (times per month)	-0.0031549	0.000239926	0.568893	0.836237
Vigorous activity (times per month)	-0.000397902	0.000271765	0.544309	0.836237
Grains	0.00573317	0.000106509	0.708373	0.838447
Red meat	-0.0058885	9.70451e-05	0.721065	0.838447
Non-strenuous weights (times per month)	-0.00127139	9.66711e-05	0.717652	0.838447
White meat	0.00605775	8.47368e-05	0.738566	0.839279
Walk (times per month)	-0.000178727	1.781e-05	0.876661	0.974067
SBP	0.000103228	4.9761e-06	0.934593	0.975407
Water	-0.000840077	9.94599e-07	0.971178	0.975407
Exercise class (times per month)	-0.000125938	7.02631e-07	0.975407	0.975407
Strenuous sports (times per month)	-0.000503305	9.46769e-06	0.909904	0.975407
Non-strenuous sports (times per month)	-9.94691e-05	9.39463e-07	0.971565	0.975407

## Sheet: Table S3
Table S3. Associations between anthropometric and blood analyte measurements with microbial OTUs. Associations were tested MaAsLin2, correcting for covariates of age, sex, race, and antibiotic use. Statistical significance was corrected for multiple testing using Storey-Tibshirani correction. Only significant associations identified at FDR<0.05 are shown. Columns correspond to the factor being te…
Factor	OTU	Coefficient estimate	stderr	pval	qval	N	N.not.zero
AST	Lachnospiraceae (OTU 189624)	1.97562e-05	1.65648e-06	3.25459e-31	3.06693e-27	1356	206
GLUCOSE	Clostridiales (OTU 358944)	0.0001057	1.06183e-05	1.46898e-22	6.92138e-19	1356	931
GLUCOSE	Lactobacillus (OTU 332718)	0.000319215	3.48151e-05	1.78039e-19	5.59246e-16	1356	241
TRIGLYCERIDES	Clostridiales (OTU 358944)	9.19712e-05	1.04598e-05	4.45992e-18	1.05069e-14	1356	931
AST	Dorea (OTU 577406)	0.00092481	0.000115016	1.97114e-15	3.71498e-12	1356	819
AST	Ruminococcaceae (OTU 359984)	0.000582866	7.57277e-05	2.72019e-14	4.27225e-11	1356	69
HBA1C	Clostridiales (OTU 358944)	8.14689e-05	1.10167e-05	2.5039e-13	3.37076e-10	1356	931
AST	Clostridiales (OTU 2700687)	6.46826e-06	8.94004e-07	7.86622e-13	9.26582e-10	1356	114
HBA1C	Lactobacillus (OTU 332718)	0.000257515	3.59769e-05	1.35719e-12	1.42104e-09	1356	241
AST	Oscillospira (OTU 581079)	0.000512834	7.8962e-05	1.17602e-10	1.10821e-07	1356	1323
TRIGLYCERIDES	Eubacterium_biforme (OTU 329820)	1.95308e-05	3.08723e-06	3.43021e-10	2.93857e-07	1356	122
TRIGLYCERIDES	Oscillospira (OTU 581079)	0.000470583	8.00576e-05	5.25067e-09	4.12326e-06	1356	1323
GLUCOSE	Oscillospira (OTU 581079)	0.000477109	8.19211e-05	7.20757e-09	5.22461e-06	1356	1323
TRIGLYCERIDES	Lactobacillus (OTU 332718)	0.000191004	3.47021e-05	4.45311e-08	2.8062e-05	1356	241
TRIGLYCERIDES	Bacteroides (OTU 580629)	0.0130883	0.00237816	4.46686e-08	2.8062e-05	1356	1354
BMI	Clostridium (OTU 215963)	6.05757e-05	1.12402e-05	8.37444e-08	4.93223e-05	1356	162
WHR	Lachnospiraceae (OTU 368462)	0.00104904	0.000198574	1.4865e-07	8.23994e-05	1356	1118
BMI	Lactobacillus (OTU 332718)	0.000177366	3.51665e-05	5.20512e-07	0.0002725	1356	241
ALT	Lachnospiraceae (OTU 177061)	5.1085e-06	1.01869e-06	6.03366e-07	0.000284288	1356	462
GLUCOSE	Bilophila (OTU 359872)	0.000427933	8.52728e-05	5.92152e-07	0.000284288	1356	1087
TRIGLYCERIDES	Lachnospiraceae (OTU 364034)	5.37228e-05	1.08591e-05	8.49599e-07	0.000348092	1356	471
TRIGLYCERIDES	Lachnospiraceae (OTU 368698)	0.000808608	0.000163397	8.43258e-07	0.000348092	1356	1156
TRIGLYCERIDES	Ruminococcus (OTU 586271)	0.00014016	2.82427e-05	7.85802e-07	0.000348092	1356	964
WHR	Lachnospiraceae (OTU 347226)	-5.41721e-05	1.10608e-05	1.08978e-06	0.000410779	1356	312
ALT	Clostridiales (OTU 358944)	5.43162e-05	1.10789e-05	1.0629e-06	0.000410779	1356	931
BMI	Lachnospiraceae (OTU 369227)	0.00101141	0.000206924	1.1444e-06	0.000414774	1356	1159
TRIGLYCERIDES	Clostridiales (OTU 295296)	0.000154933	3.18374e-05	1.27343e-06	0.00043831	1356	78
BMI	Actinomyces (OTU 787709)	1.28749e-05	2.64814e-06	1.30236e-06	0.00043831	1356	846
GLUCOSE	Mogibacteriaceae (OTU 207340)	5.07066e-05	1.04677e-05	1.42207e-06	0.000462095	1356	238
CRP	Bacteroides (OTU 364179)	0.002661	0.000560314	2.26627e-06	0.000711865	1356	1044
WHR	Phascolarctobacterium (OTU 916143)	0.000566945	0.000122108	3.77684e-06	0.00114809	1356	198
TRIGLYCERIDES	Oscillospira (OTU 585227)	0.000448636	9.7016e-05	4.12641e-06	0.00121515	1356	1320
WHR	Ruminococcus (OTU 586271)	0.000163693	3.55491e-05	4.52952e-06	0.00129344	1356	964
GLUCOSE	Lachnospiraceae (OTU 368462)	0.000732226	0.000159288	4.69971e-06	0.00130257	1356	1118
AST	Clostridiales (OTU 189843)	7.3707e-06	1.60878e-06	5.05266e-06	0.00136038	1356	175
HBA1C	Lactobacillus_ruminis (OTU 178213)	0.00038586	8.4807e-05	5.86208e-06	0.00153447	1356	77
GLUCOSE	Lactobacillus_ruminis (OTU 178213)	0.000376761	8.30659e-05	6.26308e-06	0.00155315	1356	77
TRIGLYCERIDES	Veillonellaceae (OTU 225954)	0.00217724	0.000479663	6.16411e-06	0.00155315	1356	417
WHR	Oscillospira (OTU 157772)	-5.81057e-05	1.30529e-05	9.24567e-06	0.00223399	1356	958
HDL	Ruminococcaceae (OTU 291017)	0.000559399	0.00012644	1.04754e-05	0.00240504	1356	275
BMI	Streptococcus (OTU 579608)	0.00123214	0.000278607	1.05588e-05	0.00240504	1356	1286
ALT	Ruminococcus (OTU 586271)	0.000130449	2.95186e-05	1.07192e-05	0.00240504	1356	964
TRIGLYCERIDES	Sutterella (OTU 589923)	0.00155164	0.00035393	1.25756e-05	0.00275593	1356	387
BMI	Clostridiales (OTU 358944)	4.7066e-05	1.08088e-05	1.43726e-05	0.00307816	1356	931
BMI	Streptococcus (OTU 968954)	0.000294146	6.78616e-05	1.57178e-05	0.00329144	1356	1116
HDL	Clostridiales (OTU 529192)	9.86915e-05	2.29176e-05	1.78248e-05	0.00365152	1356	226
CHOLESTEROL	Ruminococcus (OTU 586271)	0.000123613	2.87674e-05	1.85857e-05	0.00372639	1356	964
TRIGLYCERIDES	Lachnospiraceae (OTU 342777)	0.000220017	5.16141e-05	2.16299e-05	0.00415974	1356	757
CRP	Turicibacter (OTU 368490)	0.000249397	5.849e-05	2.1519e-05	0.00415974	1356	728
GLUCOSE	Lachnospiraceae (OTU 537661)	0.0003273	7.73968e-05	2.51066e-05	0.00471601	1356	1158
ALT	Peptostreptococcaceae (OTU 547714)	6.84324e-06	1.61965e-06	2.55233e-05	0.00471601	1356	67
BMI	Rikenellaceae (OTU 575041)	-0.000384964	9.13046e-05	2.65295e-05	0.00480766	1356	817
TRIGLYCERIDES	Ruminococcaceae (OTU 195222)	0.000244175	5.7998e-05	2.72599e-05	0.00482605	1356	725
HDL	Oscillospira (OTU 535399)	1.17909e-05	2.80286e-06	2.76553e-05	0.00482605	1356	687
SBP	Ruminococcus (OTU 586271)	0.000127045	3.0373e-05	3.06933e-05	0.00525883	1356	964
AST	Parabacteroides_distasonis (OTU 186233)	9.55965e-05	2.3787e-05	6.1789e-05	0.0102151	1356	337
WHR	Lachnospiraceae (OTU 293389)	-4.45096e-06	1.10718e-06	6.14741e-05	0.0102151	1356	169
ALT	Lachnospiraceae (OTU 189624)	7.32538e-06	1.82828e-06	6.50161e-05	0.0103958	1356	206
CHOLESTEROL	Blautia (OTU 524444)	1.2969e-05	3.23705e-06	6.50884e-05	0.0103958	1356	117
BMI	Ruminococcaceae (OTU 190301)	1.84239e-06	4.60728e-07	6.71752e-05	0.0105503	1356	207
WHR	Veillonellaceae (OTU 225954)	0.00239176	0.000599032	6.89242e-05	0.0106476	1356	417
CRP	Ruminococcaceae (OTU 540862)	2.37634e-05	5.96989e-06	7.25096e-05	0.0108458	1356	1068
WHR	Clostridiales (OTU 562376)	0.000794765	0.000199599	7.21251e-05	0.0108458	1356	721
GLUCOSE	Ruminococcus (OTU 586271)	0.000115157	2.89889e-05	7.49829e-05	0.0110405	1356	964
HDL	Ruminococcus (OTU 369555)	0.00192085	0.000484841	7.83581e-05	0.0111879	1356	972
BMI	Lachnospiraceae (OTU 514996)	0.000588259	0.000148355	7.72619e-05	0.0111879	1356	1245
HBA1C	Rikenellaceae (OTU 213671)	2.47188e-05	6.25613e-06	8.18988e-05	0.0115189	1356	91
CRP	Phascolarctobacterium (OTU 916143)	0.00036891	9.38293e-05	8.87275e-05	0.0122958	1356	198
WHR	Clostridiales (OTU 197274)	-0.000648734	0.000167616	0.000113996	0.0155686	1356	951
WHR	Ruminococcus (OTU 213399)	-3.31863e-05	8.62621e-06	0.000125217	0.0168567	1356	98
BMI	Ruminococcaceae (OTU 195222)	0.000225448	5.87341e-05	0.000129669	0.0172102	1356	725
WHR	Oscillospira (OTU 422283)	-1.95048e-06	5.10144e-07	0.000137775	0.0180321	1356	232
AST	Lachnospiraceae (OTU 177061)	3.6964e-06	9.69471e-07	0.000143749	0.0182382	1356	462
HBA1C	Mogibacteriaceae (OTU 207340)	4.08818e-05	1.07257e-05	0.000144441	0.0182382	1356	238
WHR	Lachnospiraceae (OTU 350970)	-0.000390524	0.00010249	0.000145156	0.0182382	1356	369
WHR	Gemellaceae (OTU 1074210)	4.61066e-06	1.21147e-06	0.00014781	0.0182939	1356	239
GLUCOSE	Oscillospira (OTU 585227)	0.00037843	9.95081e-05	0.000149482	0.0182939	1356	1320
GLUCOSE	Rikenellaceae (OTU 213671)	2.32752e-05	6.12878e-06	0.00015268	0.0184458	1356	91
ALT	Clostridiales (OTU 352304)	0.000982019	0.0002596	0.000162016	0.0193259	1356	1198
TRIGLYCERIDES	Lachnospiraceae (OTU 514996)	0.000553629	0.000146741	0.000168563	0.0198555	1356	1245
HDL	Lachnospiraceae (OTU 546876)	5.05373e-06	1.34135e-06	0.000172054	0.0200165	1356	202
BMI	Gemellaceae (OTU 1074210)	3.59717e-06	9.57876e-07	0.000180621	0.0207569	1356	239
TRIGLYCERIDES	Ruminococcaceae (OTU 363997)	1.68588e-05	4.50672e-06	0.000191284	0.0217174	1356	192
HBA1C	Oscillospira (OTU 204126)	-5.11719e-06	1.37061e-06	0.000196873	0.021826	1356	637
WHR	Ruminococcaceae (OTU 368236)	-4.57824e-06	1.22586e-06	0.000195953	0.021826	1356	564
TRIGLYCERIDES	Lachnospiraceae (OTU 308072)	0.000212668	5.71653e-05	0.000207398	0.0227255	1356	639
TRIGLYCERIDES	Rikenellaceae (OTU 575041)	-0.000336017	9.03952e-05	0.00020987	0.022732	1356	817
HDL	Ruminococcaceae (OTU 215231)	1.44779e-05	3.9207e-06	0.000230962	0.0247323	1356	625
BMI	Lachnospiraceae (OTU 368462)	0.000581853	0.000157946	0.000239017	0.0253074	1356	1118
BMI	Phascolarctobacterium (OTU 916143)	0.000356333	9.68209e-05	0.000242315	0.0253714	1356	198
WHR	Sutterella (OTU 589923)	0.00166278	0.00045384	0.000258349	0.026753	1356	387
HDL	Oscillospira (OTU 567974)	6.97033e-05	1.90561e-05	0.000264404	0.0270824	1356	951
BMI	Veillonellaceae (OTU 225954)	0.00177235	0.00048654	0.000280184	0.0283902	1356	417
HBA1C	Oscillospira (OTU 581079)	0.000304843	8.39156e-05	0.00029119	0.0291915	1356	1323
BMI	Ruminococcaceae (OTU 544859)	3.50314e-05	9.65227e-06	0.000294992	0.0292614	1356	1099
TRIGLYCERIDES	Lactobacillus_ruminis (OTU 178213)	0.000294316	8.14236e-05	0.000312103	0.0303239	1356	77
AST	Clostridiales (OTU 365484)	0.000392805	0.000108672	0.000312139	0.0303239	1356	1239
HBA1C	Clostridiales (OTU 564806)	0.000704755	0.000195651	0.000327384	0.0314803	1356	1289
CHOLESTEROL	Erysipelotrichaceae (OTU 592616)	4.68294e-05	1.30873e-05	0.000358442	0.0341187	1356	873
BMI	Coprococcus (OTU 184905)	-4.55568e-05	1.27807e-05	0.000377551	0.0352259	1356	1079
BMI	Bacteroides (OTU 358493)	1.54708e-05	4.33836e-06	0.000375367	0.0352259	1356	56
WHR	Coprococcus (OTU 184905)	-5.75712e-05	1.61643e-05	0.000381678	0.0352619	1356	1079
GLUCOSE	Parabacteroides_distasonis (OTU 585914)	0.00047096	0.000132444	0.000389958	0.035677	1356	1139
BMI	Lachnospiraceae (OTU 319097)	-0.000277816	7.8722e-05	0.000431335	0.0379873	1356	1021
TRIGLYCERIDES	YS2 (OTU 320915)	9.56406e-05	2.7089e-05	0.000428879	0.0379873	1356	154
WHR	Rikenellaceae (OTU 575041)	-0.00040881	0.000115726	0.000425781	0.0379873	1356	817
WHR	SHA-98 (OTU 836693)	-2.99057e-05	8.4739e-06	0.000431224	0.0379873	1356	537
WHR	Ruminococcaceae (OTU 546456)	-9.14589e-06	2.59383e-06	0.000436316	0.0380702	1356	228
TRIGLYCERIDES	Lachnospiraceae (OTU 368462)	0.000549763	0.000156211	0.000447293	0.03867	1356	1118
GLUCOSE	Ruminococcus (OTU 2979308)	0.000261094	7.43756e-05	0.000462354	0.0389195	1356	1197
WHR	Clostridiales (OTU 529192)	-9.27634e-05	2.63997e-05	0.000456697	0.0389195	1356	226
TRIGLYCERIDES	Ruminococcus_torques (OTU 583398)	0.000615511	0.000175341	0.00046257	0.0389195	1356	1196
TRIGLYCERIDES	Ruminococcus_gnavus (OTU 360015)	0.000761415	0.000217097	0.000467944	0.0390181	1356	1065
CHOLESTEROL	Eggerthella_lenta (OTU 682726)	0.000120615	3.4413e-05	0.000472023	0.0390181	1356	961
BMI	Alloscardovia (OTU 1136387)	3.6932e-06	1.0557e-06	0.000483701	0.0396358	1356	81
BMI	Lachnospiraceae (OTU 4433737)	2.17438e-06	6.22667e-07	0.000495152	0.0402243	1356	204
WHR	Oscillospira (OTU 204126)	-5.84535e-06	1.68233e-06	0.000528283	0.0425489	1356	637
ALT	Prevotella_copri (OTU 196296)	2.71506e-05	7.88067e-06	0.000588546	0.0458356	1356	175
HDL	Bacteroides (OTU 326626)	0.000878554	0.000254576	0.000576034	0.0458356	1356	62
BMI	Ruminococcus_gnavus (OTU 348642)	7.16162e-05	2.07863e-05	0.000588195	0.0458356	1356	501
WHR	Ruminococcus (OTU 359950)	-0.00110987	0.000321741	0.000579235	0.0458356	1356	239
WHR	Ruminococcaceae (OTU 290637)	-7.1246e-06	2.07193e-06	0.000602894	0.0465681	1356	260
WHR	Coriobacteriaceae (OTU 227819)	-9.47278e-05	2.76274e-05	0.000625041	0.0475001	1356	284
CRP	Clostridiales (OTU 352215)	7.97051e-05	2.3237e-05	0.000622023	0.0475001	1356	353
HDL	Oscillospira (OTU 439880)	7.6971e-06	2.24825e-06	0.000636933	0.0476489	1356	215
HDL	Oscillospira (OTU 585227)	-0.000371136	0.000108408	0.000637111	0.0476489	1356	1320
ALT	Ruminococcaceae (OTU 594119)	2.77106e-06	8.10527e-07	0.000648076	0.0480873	1356	96
WHR	Clostridiales (OTU 353214)	-0.00174416	0.000510951	0.000660646	0.048637	1356	428
WHR	Ruminococcaceae (OTU 195222)	0.000253601	7.43444e-05	0.000666429	0.0486824	1356	725

## Sheet: Table S4
Table S4. Associations between anthropometric and blood analyte measurements with microbial pathways. Associations were tested MaAsLin2, correcting for covariates of age, sex, race, and antibiotic use. Statistical significance was corrected for multiple testing using Storey-Tibshirani correction. Only significant associations identified at FDR<0.05 are shown. Columns correspond to the factor bein…
Factor	Pathway	Coefficient estimate	stderr	pval	qval	N	N.not.zero
TRIGLYCERIDES	D-Arginine and D-ornithine metabolism	4.85891e-06	8.15809e-07	3.30216e-09	4.02029e-06	1356	1356
TRIGLYCERIDES	Nitrogen metabolism	0.000135733	2.65635e-05	3.694e-07	9.68768e-05	1356	1356
TRIGLYCERIDES	Butirosin and neomycin biosynthesis	-3.11261e-05	6.10861e-06	3.97861e-07	9.68768e-05	1356	1356
WHR	D-Arginine and D-ornithine metabolism	5.16567e-06	1.00496e-06	3.15412e-07	9.68768e-05	1356	1356
WHR	Energy metabolism	-0.000182023	3.55956e-05	3.62102e-07	9.68768e-05	1356	1356
BMI	Ethylbenzene degradation	-2.98871e-05	5.91417e-06	4.94051e-07	0.000100249	1356	1356
BMI	D-Arginine and D-ornithine metabolism	4.12992e-06	8.26318e-07	6.56169e-07	0.000114124	1356	1356
TRIGLYCERIDES	Biotin metabolism	4.47193e-05	9.02621e-06	8.18446e-07	0.000124554	1356	1356
WHR	Ethylbenzene degradation	-3.68365e-05	7.4989e-06	1.01183e-06	0.000136876	1356	1356
TRIGLYCERIDES	Fructose and mannose metabolism	0.000188557	3.85682e-05	1.13689e-06	0.000138413	1356	1356
HBA1C	Inorganic ion transport and metabolism	0.000104564	2.14905e-05	1.27693e-06	0.000141329	1356	1356
BMI	Energy metabolism	-0.000132247	2.81417e-05	2.88022e-06	0.000292216	1356	1356
TRIGLYCERIDES	Bacterial toxins	3.97414e-05	8.83511e-06	7.45133e-06	0.000697829	1356	1356
HBA1C	Energy metabolism	-0.00012731	2.87129e-05	1.00149e-05	0.000857969	1356	1356
GLUCOSE	Energy metabolism	-0.00012641	2.85862e-05	1.05707e-05	0.000857969	1356	1356
WHR	Lipid biosynthesis proteins	-9.07833e-05	2.0845e-05	1.43157e-05	0.00108931	1356	1356
TRIGLYCERIDES	Aminoacyl-tRNA biosynthesis	-0.000278861	6.63702e-05	2.82639e-05	0.00202415	1356	1356
ALT	Lipid biosynthesis proteins	-6.97691e-05	1.70238e-05	4.41253e-05	0.00252784	1356	1356
TRIGLYCERIDES	Energy metabolism	-0.000115371	2.79427e-05	3.8723e-05	0.00252784	1356	1356
TRIGLYCERIDES	Linoleic acid metabolism	2.8893e-05	7.08205e-06	4.7755e-05	0.00252784	1356	1356
GLUCOSE	Inorganic ion transport and metabolism	8.81905e-05	2.14327e-05	4.11305e-05	0.00252784	1356	1356
BMI	Lipid biosynthesis proteins	-6.76105e-05	1.64516e-05	4.20403e-05	0.00252784	1356	1356
WHR	Biotin metabolism	4.69573e-05	1.14899e-05	4.63435e-05	0.00252784	1356	1356
TRIGLYCERIDES	Pantothenate and CoA biosynthesis	-7.10223e-05	1.7784e-05	6.86224e-05	0.00348108	1356	1356
TRIGLYCERIDES	Other glycan degradation	0.000311975	7.83885e-05	7.26655e-05	0.00353873	1356	1356
HBA1C	Ethylbenzene degradation	-2.38445e-05	6.04702e-06	8.45835e-05	0.00396069	1356	1356
BMI	Porphyrin and chlorophyll metabolism	0.000303157	7.75149e-05	9.65573e-05	0.00435392	1356	1356
TRIGLYCERIDES	Amino sugar and nucleotide sugar metabolism	0.000203566	5.26095e-05	0.000114379	0.00497335	1356	1356
WHR	Amino sugar and nucleotide sugar metabolism	0.000258655	6.71685e-05	0.000123301	0.00517638	1356	1356
TRIGLYCERIDES	D-Alanine metabolism	-2.24136e-05	5.86937e-06	0.000140283	0.00569301	1356	1356
GLUCOSE	Peptidoglycan biosynthesis	-0.000166298	4.38548e-05	0.000156097	0.00613044	1356	1356
TRIGLYCERIDES	Phenylalanine metabolism	4.33048e-05	1.15307e-05	0.000180358	0.00665395	1356	1356
GLUCOSE	Pyrimidine metabolism	-0.000305936	8.13172e-05	0.000175686	0.00665395	1356	1356
TRIGLYCERIDES	Polycyclic aromatic hydrocarbon degradation	-1.88009e-05	5.04829e-06	0.000204085	0.00730787	1356	1356
HBA1C	Pyrimidine metabolism	-0.000301134	8.17565e-05	0.000239441	0.00801597	1356	1356
WHR	Bacterial secretion system	-0.000176883	4.80265e-05	0.000239704	0.00801597	1356	1356
WHR	Fructose and mannose metabolism	0.000181841	4.94286e-05	0.000243612	0.00801597	1356	1356
ALT	Energy metabolism	-0.000105392	2.92031e-05	0.000318846	0.00995348	1356	1356
TRIGLYCERIDES	Bisphenol degradation	2.78995e-05	7.7178e-06	0.000311578	0.00995348	1356	1356
HDL	D-Arginine and D-ornithine metabolism	-3.25296e-06	9.12618e-07	0.000377514	0.011257	1356	1356
BMI	Carbon fixation pathways in prokaryotes	-0.000166617	4.6759e-05	0.000379094	0.011257	1356	1356
HBA1C	Sulfur metabolism	6.07609e-05	1.7118e-05	0.000399327	0.0113063	1356	1356
WHR	Porphyrin and chlorophyll metabolism	0.000349202	9.82371e-05	0.000391661	0.0113063	1356	1356
TRIGLYCERIDES	Sphingolipid metabolism	0.000175663	4.98293e-05	0.000437331	0.0121009	1356	1356
ALT	D-Arginine and D-ornithine metabolism	3.01245e-06	8.58969e-07	0.000468141	0.0126655	1356	1356
HBA1C	Drug metabolism - other enzymes	-6.12519e-05	1.75684e-05	0.000505292	0.0129817	1356	1356
TRIGLYCERIDES	Ethylbenzene degradation	-2.05467e-05	5.89046e-06	0.000502225	0.0129817	1356	1356
TRIGLYCERIDES	Bacterial motility proteins	-0.000622029	0.000179157	0.00053314	0.0129817	1356	1356
GLUCOSE	D-Arginine and D-ornithine metabolism	2.92926e-06	8.42593e-07	0.000524339	0.0129817	1356	1356
BMI	Glyoxylate and dicarboxylate metabolism	7.63021e-05	2.19638e-05	0.000529177	0.0129817	1356	1356
HDL	Energy metabolism	0.000107193	3.10568e-05	0.000574875	0.0137234	1356	1356
TRIGLYCERIDES	Lipid biosynthesis proteins	-5.61975e-05	1.63355e-05	0.000599206	0.0137469	1356	1356
TRIGLYCERIDES	Ascorbate and aldarate metabolism	3.59873e-05	1.04806e-05	0.000613599	0.0137469	1356	1356
GLUCOSE	Glyoxylate and dicarboxylate metabolism	7.6614e-05	2.22921e-05	0.000606666	0.0137469	1356	1356
BMI	Naphthalene degradation	-3.63573e-05	1.05985e-05	0.000621024	0.0137469	1356	1356
HBA1C	Chlorocyclohexane and chlorobenzene degradation	1.17867e-05	3.44735e-06	0.000647361	0.014074	1356	1356
GLUCOSE	Cysteine and methionine metabolism	-9.56672e-05	2.80224e-05	0.000659461	0.0140855	1356	1356
HBA1C	Caprolactam degradation	2.76884e-05	8.13768e-06	0.000687508	0.0143082	1356	1356
GLUCOSE	Biotin metabolism	3.15775e-05	9.28712e-06	0.000693391	0.0143082	1356	1356
TRIGLYCERIDES	Carbohydrate metabolism	5.50778e-05	1.63009e-05	0.00074897	0.0151051	1356	1356
GLUCOSE	Bisphenol degradation	2.6632e-05	7.90794e-06	0.000779421	0.0151051	1356	1356
GLUCOSE	Nicotinate and nicotinamide metabolism	-6.11186e-05	1.81524e-05	0.000781637	0.0151051	1356	1356
GLUCOSE	Terpenoid backbone biosynthesis	-9.41722e-05	2.7953e-05	0.000776082	0.0151051	1356	1356
TRIGLYCERIDES	Inorganic ion transport and metabolism	7.01905e-05	2.09753e-05	0.000841626	0.0159878	1356	1356
GLUCOSE	D-Alanine metabolism	-2.01136e-05	6.01773e-06	0.000853578	0.0159878	1356	1356
WHR	Limonene and pinene degradation	-3.7965e-05	1.13945e-05	0.000886252	0.0163483	1356	1356
HBA1C	Peptidoglycan biosynthesis	-0.00014547	4.41404e-05	0.00100786	0.018314	1356	1356
TRIGLYCERIDES	Peptidoglycan biosynthesis	-0.000140233	4.28864e-05	0.00110338	0.0197549	1356	1356
ALT	Butirosin and neomycin biosynthesis	-2.08718e-05	6.41144e-06	0.00116074	0.0204807	1356	1356
ALT	Biotin metabolism	3.07486e-05	9.46888e-06	0.00119393	0.0207654	1356	1356
GLUCOSE	Polycyclic aromatic hydrocarbon degradation	-1.67129e-05	5.17596e-06	0.00127274	0.0218243	1356	1356
TRIGLYCERIDES	Amino acid metabolism	4.94563e-05	1.53476e-05	0.00130185	0.0220133	1356	1356
TRIGLYCERIDES	Glycerophospholipid metabolism	-9.25615e-05	2.8878e-05	0.00138138	0.0230382	1356	1356
HBA1C	Nicotinate and nicotinamide metabolism	-5.80666e-05	1.82502e-05	0.00149788	0.02392	1356	1356
HBA1C	Polycyclic aromatic hydrocarbon degradation	-1.6567e-05	5.2034e-06	0.00148672	0.02392	1356	1356
HBA1C	Glyoxylate and dicarboxylate metabolism	7.11874e-05	2.2421e-05	0.00153249	0.02392	1356	1356
BMI	Fatty acid biosynthesis	-5.60376e-05	1.76149e-05	0.00150016	0.02392	1356	1356
BMI	Stilbenoid, diarylheptanoid and gingerol biosynthesis	-2.39024e-06	7.52557e-07	0.00152651	0.02392	1356	1352
TRIGLYCERIDES	Glycosphingolipid biosynthesis - ganglio series	7.9049e-05	2.49644e-05	0.00157791	0.0240132	1356	1356
WHR	Galactose metabolism	0.000210919	6.65425e-05	0.00156075	0.0240132	1356	1356
TRIGLYCERIDES	Galactose metabolism	0.000164523	5.21587e-05	0.00164479	0.024722	1356	1356
GLUCOSE	Phenylalanine metabolism	3.7167e-05	1.18257e-05	0.00170967	0.0253838	1356	1356
TRIGLYCERIDES	Benzoate degradation	-5.23794e-05	1.67812e-05	0.00183908	0.0269762	1356	1356
GLUCOSE	Aminoacyl-tRNA biosynthesis	-0.000211903	6.81633e-05	0.0019185	0.0278062	1356	1356
HDL	Lipid biosynthesis proteins	5.62307e-05	1.81365e-05	0.00197298	0.0282594	1356	1356
HBA1C	Fluorobenzoate degradation	8.98854e-06	2.91102e-06	0.00205832	0.029139	1356	1294
ALT	Fructose and mannose metabolism	0.000124258	4.04826e-05	0.00218808	0.0303384	1356	1356
BMI	Limonene and pinene degradation	-2.75944e-05	8.99208e-06	0.00219289	0.0303384	1356	1356
CHOLESTEROL	Novobiocin biosynthesis	-9.39998e-06	3.08575e-06	0.00236251	0.0317408	1356	1356
TRIGLYCERIDES	Glycosphingolipid biosynthesis - globo series	7.71605e-05	2.53402e-05	0.00237247	0.0317408	1356	1356
WHR	Fatty acid metabolism	-5.53636e-05	1.81596e-05	0.00234337	0.0317408	1356	1356
HBA1C	Cysteine and methionine metabolism	-8.56055e-05	2.81936e-05	0.00244107	0.0319563	1356	1356
GLUCOSE	Sulfur metabolism	5.17883e-05	1.70512e-05	0.00243402	0.0319563	1356	1356
HBA1C	Bacterial invasion of epithelial cells	2.19108e-06	7.2711e-07	0.00263196	0.0336026	1356	1340
AST	Ether lipid metabolism	1.86507e-06	6.19059e-07	0.00263768	0.0336026	1356	1356
TRIGLYCERIDES	Bacterial secretion system	-0.000113273	3.7615e-05	0.00264963	0.0336026	1356	1356
HBA1C	Phenylalanine metabolism	3.53665e-05	1.18917e-05	0.00299182	0.0364246	1356	1356
CHOLESTEROL	Glycan biosynthesis and metabolism	-1.92914e-05	6.47677e-06	0.00294834	0.0364246	1356	1356
TRIGLYCERIDES	Glycosaminoglycan degradation	0.000101266	3.39454e-05	0.00290428	0.0364246	1356	1356
GLUCOSE	Ethylbenzene degradation	-1.79706e-05	6.03914e-06	0.00297589	0.0364246	1356	1356
TRIGLYCERIDES	Alanine, aspartate and glutamate metabolism	8.42684e-05	2.85182e-05	0.0031826	0.0371898	1356	1356
TRIGLYCERIDES	Cysteine and methionine metabolism	-8.08386e-05	2.73962e-05	0.00322555	0.0371898	1356	1356
TRIGLYCERIDES	Terpenoid backbone biosynthesis	-8.06557e-05	2.73252e-05	0.00321551	0.0371898	1356	1356
GLUCOSE	D-Glutamine and D-glutamate metabolism	-1.47331e-05	4.99993e-06	0.00326806	0.0371898	1356	1356
GLUCOSE	Linoleic acid metabolism	2.14317e-05	7.27334e-06	0.0032685	0.0371898	1356	1356
GLUCOSE	Primary bile acid biosynthesis	1.63618e-05	5.54583e-06	0.00323014	0.0371898	1356	1356
WHR	Nitrogen metabolism	0.000100837	3.40836e-05	0.00314583	0.0371898	1356	1356
GLUCOSE	Bacterial toxins	2.66861e-05	9.08597e-06	0.00337015	0.0373048	1356	1356
WHR	Butirosin and neomycin biosynthesis	-2.29821e-05	7.82493e-06	0.00337054	0.0373048	1356	1356
WHR	Naphthalene degradation	-3.94773e-05	1.34325e-05	0.00335005	0.0373048	1356	1356
HBA1C	D-Glutamine and D-glutamate metabolism	-1.46522e-05	5.02623e-06	0.00361461	0.0392919	1356	1356
TRIGLYCERIDES	Fatty acid metabolism	-4.14401e-05	1.4206e-05	0.00359224	0.0392919	1356	1356
HBA1C	Inositol phosphate metabolism	3.09949e-05	1.07006e-05	0.00383441	0.040879	1356	1356
TRIGLYCERIDES	Nicotinate and nicotinamide metabolism	-5.13654e-05	1.77469e-05	0.00386135	0.040879	1356	1356
WHR	Propanoate metabolism	-8.62693e-05	2.98046e-05	0.00385958	0.040879	1356	1356
HBA1C	Terpenoid backbone biosynthesis	-8.12537e-05	2.81298e-05	0.00393296	0.0410936	1356	1356
TRIGLYCERIDES	Glyoxylate and dicarboxylate metabolism	6.29363e-05	2.17982e-05	0.00394913	0.0410936	1356	1356
HDL	Glycine, serine and threonine metabolism	-5.42338e-05	1.88294e-05	0.00403675	0.0412994	1356	1356
WHR	Flavonoid biosynthesis	-8.0168e-06	2.78182e-06	0.00401674	0.0412994	1356	1356
GLUCOSE	Drug metabolism - other enzymes	-5.02141e-05	1.75044e-05	0.00418706	0.0424802	1356	1356
HBA1C	D-Arginine and D-ornithine metabolism	2.4282e-06	8.48019e-07	0.00425702	0.0428331	1356	1356
WHR	Tyrosine metabolism	-4.55913e-05	1.5985e-05	0.00440975	0.0440061	1356	1356
GLUCOSE	Secondary bile acid biosynthesis	1.56523e-05	5.51554e-06	0.00461058	0.0454994	1356	1356
WHR	Bacterial toxins	3.21793e-05	1.13459e-05	0.00463413	0.0454994	1356	1356
WHR	Aminoacyl-tRNA biosynthesis	-0.000240663	8.51416e-05	0.00477453	0.0465029	1356	1356
TRIGLYCERIDES	Tyrosine metabolism	-3.52365e-05	1.25109e-05	0.00492709	0.0476079	1356	1356
TRIGLYCERIDES	Bacterial chemotaxis	-0.000232382	8.28976e-05	0.00513229	0.0488157	1356	1356
TRIGLYCERIDES	Valine, leucine and isoleucine biosynthesis	-0.000124064	4.4234e-05	0.00510897	0.0488157	1356	1356
BMI	Bacterial secretion system	-0.000106334	3.79708e-05	0.00517736	0.0488628	1356	1356
TRIGLYCERIDES	Novobiocin biosynthesis	-8.51514e-06	3.05013e-06	0.0053175	0.0497993	1356	1356

## Sheet: Table S5
Table S5. Associations between diagnostic variables and medications with microbial OTUS. Associations were tested MaAsLin2, correcting for covariates of age, sex, race, and antibiotic use. Statistical significance was corrected for multiple testing using Storey-Tibshirani correction. Only significant associations identified at FDR<0.05 are shown. Columns correspond to the factor being tested, the…
Factor	OTU	Coefficient estimate	stderr	pval	qval	N	N.not.zero
DRUGS FOR PEPTIC ULCER AND GERD	Actinomyces (OTU 787709)	2.63415e-05	2.50342e-06	6.2558e-25	1.19515e-20	1356	846
ASPIRIN	Clostridiaceae (OTU 339712)	0.000546093	5.70731e-05	5.04001e-21	4.8144e-17	1356	619
DRUGS FOR PEPTIC ULCER AND GERD	Streptococcus (OTU 1078207)	0.000108825	1.15818e-05	2.36504e-20	1.12958e-16	1356	1058
GASTROESOPHAGEAL REFLUX DISEASE	Actinomyces (OTU 787709)	2.36914e-05	2.52116e-06	2.34741e-20	1.12958e-16	1356	846
GASTROESOPHAGEAL REFLUX DISEASE	Streptococcus (OTU 1078207)	0.000104153	1.16048e-05	9.38404e-19	3.58559e-15	1356	1058
DRUGS FOR PEPTIC ULCER AND GERD	Streptococcus (OTU 968954)	0.000584114	6.5475e-05	1.48625e-18	4.73239e-15	1356	1116
DRUGS FOR PEPTIC ULCER AND GERD	Streptococcus (OTU 579608)	0.00227413	0.000266228	3.54375e-17	9.67177e-14	1356	1286
GASTROESOPHAGEAL REFLUX DISEASE	Streptococcus (OTU 968954)	0.000514309	6.58606e-05	1.15802e-14	2.76546e-11	1356	1116
PROGESTOGENS	Lachnospiraceae (OTU 339417)	7.84165e-05	1.04013e-05	8.70104e-14	1.84701e-10	1356	170
GASTROESOPHAGEAL REFLUX DISEASE	Gemellaceae (OTU 1074210)	6.84229e-06	9.17368e-07	1.56833e-13	2.99626e-10	1356	239
PROGESTOGENS	Ruminococcaceae (OTU 230479)	9.75186e-06	1.35286e-06	9.44995e-13	1.64126e-09	1356	129
GASTROESOPHAGEAL REFLUX DISEASE	Streptococcus (OTU 579608)	0.00191938	0.000268104	1.33693e-12	2.12848e-09	1356	1286
ESTROGENS	Coprococcus (OTU 296960)	5.95698e-05	8.69559e-06	1.11962e-11	1.64538e-08	1356	84
GASTROESOPHAGEAL REFLUX DISEASE	Atopobium (OTU 524725)	2.92235e-06	4.31344e-07	1.86063e-11	2.53906e-08	1356	178
DRUGS FOR PEPTIC ULCER AND GERD	Gemellaceae (OTU 1074210)	6.1788e-06	9.21601e-07	2.97604e-11	3.79043e-08	1356	239
INSULINS & HYPOGLYCEMIC DRUGS	Clostridiales (OTU 358944)	7.24021e-05	1.08881e-05	4.27236e-11	5.10139e-08	1356	931
ASPIRIN	Clostridiales (OTU 352902)	0.000116856	1.82268e-05	1.99823e-10	2.24562e-07	1356	385
DRUGS FOR PEPTIC ULCER AND GERD	Streptococcus_anginosus (OTU 1888677)	1.32637e-05	2.07516e-06	2.2627e-10	2.40157e-07	1356	259
DRUGS FOR PEPTIC ULCER AND GERD	Atopobium (OTU 524725)	2.7379e-06	4.32583e-07	3.35756e-10	3.37606e-07	1356	178
ESTROGENS	Lachnospiraceae (OTU 339417)	6.55387e-05	1.05837e-05	7.8731e-10	7.52066e-07	1356	170
DIABETES	Clostridiales (OTU 358944)	6.76096e-05	1.09331e-05	8.29351e-10	7.545e-07	1356	931
ANALGESICS	Streptococcus (OTU 968954)	0.000411096	6.71539e-05	1.21509e-09	1.05518e-06	1356	1116
METABOLIC SYNDROME	Lachnospiraceae (OTU 368462)	0.000914094	0.000155237	4.92856e-09	1.16095e-06	1356	1118
ANTIMIGRAINE	Ruminococcaceae (OTU 594265)	2.05015e-05	3.36468e-06	1.44598e-09	1.20109e-06	1356	271
DRUGS FOR PEPTIC ULCER AND GERD	Oribacterium (OTU 749837)	2.48499e-06	4.18285e-07	3.61131e-09	2.87471e-06	1356	153
ANTIDEPRESSANTS	Lachnospiraceae (OTU 542096)	8.29766e-05	1.41511e-05	5.70199e-09	4.35739e-06	1356	1077
GASTROESOPHAGEAL REFLUX DISEASE	Rothia_mucilaginosa (OTU 1017181)	3.72974e-06	6.40584e-07	7.25701e-09	5.33243e-06	1356	141
GASTROESOPHAGEAL REFLUX DISEASE	Actinomyces (OTU 510422)	1.51626e-06	2.63225e-07	1.04076e-08	7.36424e-06	1356	80
DIABETES	Lachnospiraceae (OTU 368462)	0.000893619	0.000156422	1.36801e-08	8.72325e-06	1356	1118
INSULINS & HYPOGLYCEMIC DRUGS	Ruminococcus_torques (OTU 583398)	0.00100114	0.00017525	1.36981e-08	8.72325e-06	1356	1196
GASTROESOPHAGEAL REFLUX DISEASE	Oribacterium (OTU 749837)	2.3919e-06	4.1837e-07	1.33451e-08	8.72325e-06	1356	153
DRUGS FOR PEPTIC ULCER AND GERD	Rothia_mucilaginosa (OTU 1017181)	3.63938e-06	6.41464e-07	1.71304e-08	1.05571e-05	1356	141
PROGESTOGENS	Ruminococcus_torques (OTU 583398)	0.000953652	0.000169604	2.28522e-08	1.36433e-05	1356	1196
ASTHMA	Clostridiales (OTU 562376)	0.000848812	0.000154715	4.90534e-08	2.83985e-05	1356	721
METABOLIC SYNDROME	Clostridiales (OTU 358944)	5.73957e-05	1.09001e-05	1.62697e-07	3.06594e-05	1356	931
ANALGESICS	Ruminococcaceae (OTU 3270612)	3.59806e-05	6.59314e-06	5.75702e-08	3.14246e-05	1356	140
CANCER	Lachnospiraceae (OTU 791522)	0.00119068	0.000218034	5.64074e-08	3.14246e-05	1356	350
ASTHMA	Clostridiales (OTU 564806)	0.000986992	0.000182131	7.09779e-08	3.7667e-05	1356	1289
ANALGESICS	Sutterella (OTU 4419621)	1.58597e-05	2.92954e-06	7.31178e-08	3.77539e-05	1356	112
DRUGS FOR PEPTIC ULCER AND GERD	Lactobacillus (OTU 592160)	2.45053e-05	4.54616e-06	8.30634e-08	4.17606e-05	1356	62
ESTROGENS	Allobaculum (OTU 259357)	0.000226129	4.20289e-05	8.77155e-08	4.18945e-05	1356	72
DRUGS FOR PEPTIC ULCER AND GERD	Lachnospiraceae (OTU 362539)	9.77118e-05	1.81572e-05	8.7187e-08	4.18945e-05	1356	1006
ANTIMIGRAINE	Lachnospiraceae (OTU 360329)	7.56761e-06	1.41708e-06	1.08964e-07	5.07737e-05	1356	270
GASTROESOPHAGEAL REFLUX DISEASE	Campylobacter (OTU 300432)	2.28107e-06	4.30177e-07	1.33447e-07	6.07016e-05	1356	74
DRUGS FOR PEPTIC ULCER AND GERD	Veillonella_dispar (OTU 342427)	0.000365911	6.92523e-05	1.47666e-07	6.56073e-05	1356	827
ASTHMA	Lachnospiraceae (OTU 331150)	0.000157449	3.01658e-05	2.07898e-07	9.0269e-05	1356	258
ANALGESICS	Dorea (OTU 305313)	0.000278653	5.36891e-05	2.42699e-07	0.000100599	1356	234
INSULINS & HYPOGLYCEMIC DRUGS	Lachnospiraceae (OTU 368462)	0.000811395	0.000156447	2.47487e-07	0.000100599	1356	1118
ESTROGENS	Ruminococcus_torques (OTU 583398)	0.000891666	0.000171721	2.39638e-07	0.000100599	1356	1196
DRUGS FOR OBSTRUCTIVE AIRWAY DISEASES	Clostridiales (OTU 562376)	0.000802174	0.000155174	2.70464e-07	0.000107649	1356	721
ANXIOLYTICS	Clostridiales (OTU 540079)	5.50742e-05	1.06639e-05	2.77611e-07	0.000108238	1356	293
ANXIOLYTICS	Lachnospiraceae (OTU 189331)	9.47142e-06	1.84384e-06	3.20911e-07	0.000122222	1356	129
ANTIDEPRESSANTS	Holdemania (OTU 367215)	3.95903e-05	7.71195e-06	3.26273e-07	0.000122222	1356	1197
INSULINS & HYPOGLYCEMIC DRUGS	Ruminococcaceae (OTU 195222)	0.000299919	5.8473e-05	3.33912e-07	0.000122679	1356	725
GASTROESOPHAGEAL REFLUX DISEASE	Actinomyces (OTU 1108638)	3.36209e-06	6.57255e-07	3.58818e-07	0.000129342	1356	266
ANALGESICS	Pediococcus (OTU 773251)	6.07052e-05	1.18825e-05	3.71218e-07	0.000131334	1356	126
DIABETES	Ruminococcus_torques (OTU 583398)	0.000897727	0.000176018	3.88189e-07	0.000134841	1356	1196
GASTROESOPHAGEAL REFLUX DISEASE	Veillonella_dispar (OTU 342427)	0.00035249	6.92516e-05	4.0924e-07	0.000139615	1356	827
DRUGS FOR PEPTIC ULCER AND GERD	Alloscardovia (OTU 1136387)	5.19262e-06	1.02131e-06	4.21565e-07	0.000141296	1356	81
METABOLIC SYNDROME	Atopobium (OTU 524725)	2.18102e-06	4.42913e-07	9.52558e-07	0.000151863	1356	178
CVD RISK	Lachnospiraceae (OTU 368462)	0.00108129	0.000213959	4.96537e-07	0.000163555	1294	1064
ANTIHYPERTENSIVES	Ruminococcaceae (OTU 195222)	0.000303788	6.03049e-05	5.36174e-07	0.000173618	1356	725
ANXIOLYTICS	Lachnospiraceae (OTU 329703)	2.75753e-05	5.49283e-06	5.85784e-07	0.00018652	1356	498
ESTROGENS	Corynebacterium (OTU 1060029)	7.31316e-06	1.46778e-06	7.10061e-07	0.000222385	1356	68
DRUGS FOR OBSTRUCTIVE AIRWAY DISEASES	Clostridiales (OTU 564806)	0.000908479	0.000182757	7.52642e-07	0.00023192	1356	1289
DRUGS FOR PEPTIC ULCER AND GERD	Campylobacter (OTU 300432)	2.13783e-06	4.31056e-07	7.97504e-07	0.000241843	1356	74
ANALGESICS	Streptococcus (OTU 1078207)	5.92375e-05	1.19721e-05	8.45455e-07	0.000245513	1356	1058
ASPIRIN	Bacteroides (OTU 271214)	2.38505e-05	4.81776e-06	8.34495e-07	0.000245513	1356	484
ESTROGENS	Bacteroides (OTU 364179)	0.00278068	0.000562057	8.48161e-07	0.000245513	1356	1044
GASTROESOPHAGEAL REFLUX DISEASE	Alloscardovia (OTU 1136387)	5.04794e-06	1.02108e-06	8.63639e-07	0.000246262	1356	81
ANALGESICS	Lachnospiraceae (OTU 193840)	6.77516e-06	1.37296e-06	9.0385e-07	0.000253938	1356	161
ANTIDEPRESSANTS	Coprococcus (OTU 553150)	1.28271e-05	2.60531e-06	9.56427e-07	0.000264815	1356	593
DRUGS FOR PEPTIC ULCER AND GERD	Actinomyces (OTU 510422)	1.29827e-06	2.64298e-07	1.01228e-06	0.000272383	1356	80
ESTROGENS	Ruminococcaceae (OTU 227565)	2.73615e-05	5.57955e-06	1.0549e-06	0.00027991	1356	779
DRUGS FOR OBSTRUCTIVE AIRWAY DISEASES	Oscillospira (OTU 581079)	0.000382771	7.88613e-05	1.35437e-06	0.000354449	1356	1323
ASPIRIN	Lachnospiraceae (OTU 329313)	1.60823e-05	3.34825e-06	1.73777e-06	0.000448642	1356	842
CVD RISK	Clostridiales (OTU 358944)	7.31216e-05	1.52676e-05	1.86962e-06	0.000476247	1294	890
DRUGS FOR PEPTIC ULCER AND GERD	Megasphaera (OTU 4296242)	7.19845e-06	1.5062e-06	1.95438e-06	0.000491289	1356	68
ANTIMIGRAINE	Bacteroides (OTU 355291)	0.00247719	0.000518691	1.98698e-06	0.000492996	1356	506
DRUGS FOR PEPTIC ULCER AND GERD	Actinomyces (OTU 1108638)	3.13572e-06	6.58594e-07	2.13379e-06	0.000518722	1356	266
ESTROGENS	Bacteroides (OTU 355291)	0.00244417	0.000513469	2.14551e-06	0.000518722	1356	506
GASTROESOPHAGEAL REFLUX DISEASE	Megasphaera (OTU 4296242)	7.16103e-06	1.50518e-06	2.17212e-06	0.000518722	1356	68
CVD RISK	Lachnospiraceae (OTU 4433737)	4.08771e-06	8.60663e-07	2.27053e-06	0.000535528	1294	194
METABOLIC SYNDROME	Ruminococcaceae (OTU 195222)	0.000268876	5.82943e-05	4.36276e-06	0.000573584	1356	725
PROGESTOGENS	Slackia (OTU 367068)	5.17644e-05	1.09694e-05	2.61925e-06	0.000610244	1356	140
GASTROESOPHAGEAL REFLUX DISEASE	Lachnospiraceae (OTU 362539)	8.52579e-05	1.81903e-05	3.05618e-06	0.000703464	1356	1006
ANXIOLYTICS	Erysipelotrichaceae (OTU 575557)	0.000227759	4.87051e-05	3.21738e-06	0.000731752	1356	353
ANTIDEPRESSANTS	Dorea (OTU 583500)	8.84133e-06	1.89719e-06	3.47446e-06	0.000771843	1356	147
INSULINS & HYPOGLYCEMIC DRUGS	Enterobacteriaceae (OTU 1111294)	0.00443659	0.000955031	3.72761e-06	0.000818562	1356	974
PROGESTOGENS	Bacteroides_plebeius (OTU 365496)	0.00509258	0.0011046	4.40513e-06	0.000956349	1356	493
ESTROGENS	Ruminococcaceae (OTU 157455)	7.7848e-05	1.69418e-05	4.73566e-06	0.00101616	1356	256
ANXIOLYTICS	Dorea (OTU 583500)	8.46607e-06	1.84335e-06	4.787e-06	0.00101616	1356	147
PROGESTOGENS	Ruminococcaceae (OTU 176060)	7.33165e-05	1.60069e-05	5.07619e-06	0.0010657	1356	64
ANALGESICS	Actinomyces (OTU 510422)	1.2233e-06	2.67323e-07	5.17761e-06	0.00107518	1356	80
CVD RISK	Bilophila (OTU 359872)	0.000531773	0.000116374	5.36316e-06	0.00110174	1294	1038
ANXIOLYTICS	Lachnospiraceae (OTU 328428)	2.07769e-05	4.5546e-06	5.53929e-06	0.00112582	1356	189
DEPRESSION	Collinsella_stercoris (OTU 329688)	0.000350706	7.72245e-05	6.09301e-06	0.00122532	1356	276
ESTROGENS	Parabacteroides_distasonis (OTU 186233)	0.000106766	2.36266e-05	6.7669e-06	0.00132259	1356	337
DEPRESSION	Coprococcus (OTU 259772)	8.37433e-05	1.85265e-05	6.72556e-06	0.00132259	1356	481
DRUGS FOR OBSTRUCTIVE AIRWAY DISEASES	Eubacterium_dolichum (OTU 539581)	0.000296411	6.56021e-05	6.78438e-06	0.00132259	1356	479
ANXIOLYTICS	Clostridiaceae (OTU 181466)	0.000153141	3.40767e-05	7.59479e-06	0.00146562	1356	801
CVD RISK	Lachnospiraceae (OTU 369227)	0.00126621	0.000282661	8.14992e-06	0.0015416	1294	1109
ESTROGENS	Lachnospiraceae (OTU 582497)	3.96089e-05	8.8433e-06	8.14093e-06	0.0015416	1356	347
ANXIOLYTICS	Clostridiales (OTU 572860)	0.00029832	6.67028e-05	8.39249e-06	0.00157192	1356	623
ANXIOLYTICS	Dorea (OTU 577406)	0.000516488	0.000115824	8.9144e-06	0.0016498	1356	819
ANTIHYPERTENSIVES	Streptococcus (OTU 579608)	0.00127593	0.000286234	8.98096e-06	0.0016498	1356	1286
ANTIHYPERTENSIVES	Actinomyces (OTU 787709)	1.21492e-05	2.72741e-06	9.11246e-06	0.00165801	1356	846
DIABETES	Ruminococcaceae (OTU 195222)	0.000260622	5.87298e-05	9.84313e-06	0.0017641	1356	725
ANTIMIGRAINE	EtOH8 (OTU 4311620)	2.1576e-05	4.86292e-06	9.8802e-06	0.0017641	1356	327
INSULINS & HYPOGLYCEMIC DRUGS	Coprococcus (OTU 341730)	0.00015713	3.54374e-05	1.00092e-05	0.00177058	1356	637
CVD	Bifidobacterium (OTU 484304)	1.31208e-05	2.97295e-06	1.09951e-05	0.00192713	1356	274
GASTROESOPHAGEAL REFLUX DISEASE	Streptococcus_anginosus (OTU 1888677)	9.20656e-06	2.08997e-06	1.14177e-05	0.00198303	1356	259
MIGRAINE	Clostridiales (OTU 529258)	6.54449e-05	1.48678e-05	1.15917e-05	0.00199511	1356	87
PROGESTOGENS	Akkermansia_muciniphila (OTU 363731)	0.00326875	0.000744328	1.21442e-05	0.00207153	1356	1032
ANTIDEPRESSANTS	Blautia (OTU 189998)	7.38592e-05	1.68485e-05	1.25811e-05	0.00212706	1356	651
ANALGESICS	Rothia_mucilaginosa (OTU 1017181)	2.85126e-06	6.51153e-07	1.28658e-05	0.00215612	1356	141
CVD RISK	Ruminococcaceae (OTU 195222)	0.000353307	8.07557e-05	1.31351e-05	0.00218211	1294	689
ANTIDEPRESSANTS	Lachnospiraceae (OTU 110457)	1.23322e-05	2.82979e-06	1.41325e-05	0.00230767	1356	178
INSULINS & HYPOGLYCEMIC DRUGS	Clostridiales (OTU 564806)	0.000819713	0.000188046	1.40614e-05	0.00230767	1356	1289
CANCER	Veillonellaceae (OTU 3585003)	7.66736e-05	1.77011e-05	1.59123e-05	0.00257626	1356	81
ANTIMIGRAINE	Prevotella_copri (OTU 336372)	0.000108512	2.5104e-05	1.65713e-05	0.00266041	1356	109
ANTIHYPERTENSIVES	Streptococcus (OTU 1078207)	5.40986e-05	1.25254e-05	1.68242e-05	0.00266936	1356	1058
ANTIMIGRAINE	Rikenellaceae (OTU 849770)	0.00300844	0.000696716	1.69064e-05	0.00266936	1356	132
DRUGS FOR PEPTIC ULCER AND GERD	Oscillospira (OTU 196553)	0.000279288	6.52486e-05	1.99902e-05	0.00311153	1356	965
ANXIOLYTICS	Clostridiaceae (OTU 339712)	0.000252002	5.88804e-05	2.00327e-05	0.00311153	1356	619
THYROID DISEASE	Lachnospiraceae (OTU 339992)	0.000138059	3.2345e-05	2.10864e-05	0.00323845	1356	115
DRUGS FOR PEPTIC ULCER AND GERD	Dorea (OTU 577406)	0.000497687	0.00011663	2.11888e-05	0.00323845	1356	819
PROGESTOGENS	Clostridiales (OTU 352215)	9.88826e-05	2.32303e-05	2.22034e-05	0.00336658	1356	353
ESTROGENS	Blautia_producta (OTU 363507)	0.000854929	0.000201355	2.32792e-05	0.00350191	1356	392
CANCER	Coriobacteriaceae (OTU 303498)	9.02607e-05	2.1327e-05	2.472e-05	0.00368959	1356	136
ANXIOLYTICS	Ruminococcaceae (OTU 546456)	8.3573e-06	1.97773e-06	2.54373e-05	0.00376723	1356	228
METABOLIC SYNDROME	Ruminococcus (OTU 2979308)	0.000301527	7.27053e-05	3.57739e-05	0.00386449	1356	1197
LDL LOWERING DRUGS	Clostridiales (OTU 358944)	4.83888e-05	1.14947e-05	2.72857e-05	0.0040099	1356	931
ESTROGENS	Clostridiales (OTU 362450)	0.00253847	0.000604921	2.8915e-05	0.00421689	1356	261
HORMONAL CONTRACEPTIVES	Oscillospira (OTU 461795)	0.000157764	3.77269e-05	3.08129e-05	0.00445963	1356	655
ANXIOLYTICS	Coprococcus (OTU 553150)	1.05916e-05	2.53717e-06	3.17855e-05	0.00447054	1356	593
ANALGESICS	Clostridiales (OTU 562376)	0.000659366	0.000157886	3.15625e-05	0.00447054	1356	721
CVD RISK	Oscillospira (OTU 585227)	0.000561519	0.000134452	3.16392e-05	0.00447054	1294	1260
CVD RISK	Ruminococcus (OTU 586271)	0.000170641	4.0872e-05	3.18243e-05	0.00447054	1294	919
ANTIMIGRAINE	Ruminococcaceae (OTU 3412718)	2.86081e-05	6.87599e-06	3.37733e-05	0.0047097	1356	64
DIABETES	Enterobacteriaceae (OTU 1111294)	0.00397451	0.000958442	3.58354e-05	0.00492536	1356	974
ASTHMA	Streptococcus (OTU 968954)	0.000276249	6.66064e-05	3.57374e-05	0.00492536	1356	1116
ANALGESICS	Clostridium_methylpentosum (OTU 470117)	6.95584e-06	1.68289e-06	3.79915e-05	0.0051844	1356	222
ESTROGENS	Coprococcus (OTU 205613)	1.12361e-05	2.72271e-06	3.90588e-05	0.00529225	1356	233
ANTIMIGRAINE	Clostridiales (OTU 338570)	1.1178e-05	2.73058e-06	4.50167e-05	0.0060142	1356	162
DRUGS FOR PEPTIC ULCER AND GERD	Streptococcus (OTU 4315958)	9.79234e-05	2.39941e-05	4.74708e-05	0.00629803	1356	250
CVD RISK	Blautia_producta (OTU 589313)	0.000426444	0.000104978	5.15751e-05	0.00679536	1294	314
ANTIMIGRAINE	Ruminococcaceae (OTU 363035)	0.000148226	3.65444e-05	5.27963e-05	0.00690862	1356	340
INSULINS & HYPOGLYCEMIC DRUGS	Erwinia (OTU 922761)	0.00350579	0.000865228	5.37389e-05	0.00698412	1356	597
ANXIOLYTICS	YS2 (OTU 180684)	0.000469718	0.000116031	5.45783e-05	0.0070453	1356	94
HORMONAL CONTRACEPTIVES	RF32 (OTU 4435655)	0.00275399	0.000681582	5.63595e-05	0.00722639	1356	316
CVD RISK	Clostridiales (OTU 352304)	0.00140133	0.000347552	5.85894e-05	0.00741281	1294	1149
GYNECOLOGICAL PROBLEMS	Ruminococcaceae (OTU 359788)	2.24323e-05	5.56889e-06	5.93863e-05	0.00746421	1356	70
DRUGS FOR OBSTRUCTIVE AIRWAY DISEASES	Mogibacteriaceae (OTU 319260)	1.13613e-05	2.82698e-06	6.17398e-05	0.00770929	1356	466
ANALGESICS	Lachnospiraceae (OTU 331571)	0.0003136	7.81527e-05	6.33715e-05	0.00786166	1356	423
DRUGS FOR PEPTIC ULCER AND GERD	Enterobacteriaceae (OTU 1111294)	0.00373834	0.000935505	6.79228e-05	0.00833305	1356	974
DRUGS FOR OBSTRUCTIVE AIRWAY DISEASES	Lachnospiraceae (OTU 331571)	0.000307974	7.70775e-05	6.80437e-05	0.00833305	1356	423
ANXIOLYTICS	Lachnospiraceae (OTU 542096)	5.50303e-05	1.38406e-05	7.3839e-05	0.00893956	1356	1077
DRUGS FOR OBSTRUCTIVE AIRWAY DISEASES	Actinomyces (OTU 875735)	1.57743e-06	3.96767e-07	7.3932e-05	0.00893956	1356	84
GASTROESOPHAGEAL REFLUX DISEASE	Enterobacteriaceae (OTU 1111294)	0.00371518	0.000934866	7.44491e-05	0.00894546	1356	974
ANXIOLYTICS	Clostridiales (OTU 288780)	7.90478e-05	1.99017e-05	7.51003e-05	0.00896732	1356	92
GYNECOLOGICAL PROBLEMS	Clostridiales (OTU 373928)	0.000518151	0.000130997	8.04051e-05	0.0095411	1356	900
ANXIOLYTICS	Ruminococcaceae (OTU 1885089)	2.802e-05	7.08993e-06	8.15285e-05	0.00961468	1356	707
DRUGS FOR PEPTIC ULCER AND GERD	Lachnospiraceae (OTU 344422)	4.47634e-06	1.13582e-06	8.53227e-05	0.0100004	1356	251
ANXIETY	Lachnospiraceae (OTU 328428)	1.81701e-05	4.61284e-06	8.60438e-05	0.0100234	1356	189
GASTROESOPHAGEAL REFLUX DISEASE	Dorea (OTU 197867)	4.28073e-06	1.09125e-06	9.19801e-05	0.01065	1356	89
ANXIOLYTICS	Ruminococcus (OTU 193906)	0.000181854	4.66351e-05	0.000101175	0.011644	1356	71
INSULINS & HYPOGLYCEMIC DRUGS	Phascolarctobacterium (OTU 916143)	0.000375404	9.63099e-05	0.000101857	0.0116524	1356	198
ANALGESICS	Bacillus (OTU 227083)	2.35249e-06	6.04325e-07	0.000104004	0.0117572	1356	74
ASPIRIN	Lachnospiraceae (OTU 367813)	0.00195104	0.000501034	0.00010347	0.0117572	1356	108
INSULINS & HYPOGLYCEMIC DRUGS	Turicibacter (OTU 368490)	0.000233711	6.00759e-05	0.00010507	0.0118078	1356	728
ANTIHYPERTENSIVES	Clostridiales (OTU 562376)	0.000640715	0.000164972	0.000107876	0.0120522	1356	721
ANXIETY	Clostridiaceae (OTU 339712)	0.000230645	5.95903e-05	0.000113852	0.0125729	1356	619
DEPRESSION	Clostridiales (OTU 183517)	0.000361115	9.34369e-05	0.00011652	0.0127936	1356	362
ESTROGENS	Bacteroides (OTU 338754)	0.000535534	0.000138652	0.000117642	0.012843	1356	76
DRUGS FOR PEPTIC ULCER AND GERD	Dorea (OTU 197867)	4.21353e-06	1.09227e-06	0.000119967	0.0130223	1356	89
DEPRESSION	Anaerofustis (OTU 527988)	4.83756e-06	1.25705e-06	0.000124543	0.0134427	1356	422
DEPRESSION	Blautia (OTU 189998)	6.34498e-05	1.65185e-05	0.000128207	0.0137604	1356	651
DRUGS FOR OBSTRUCTIVE AIRWAY DISEASES	Ruminococcus (OTU 198928)	0.00015328	4.00325e-05	0.000134686	0.0142952	1356	627
ESTROGENS	Clostridiales (OTU 584263)	0.000824317	0.000215545	0.00013717	0.0144785	1356	324
DRUGS FOR OBSTRUCTIVE AIRWAY DISEASES	Clostridiales (OTU 572860)	0.000255478	6.70135e-05	0.000143932	0.0151087	1356	623
DIABETES	Clostridiales (OTU 564806)	0.000718916	0.000188726	0.000145685	0.0152091	1356	1289
ANXIOLYTICS	Desulfovibrionaceae (OTU 113417)	5.74387e-05	1.51151e-05	0.000151158	0.0156744	1356	95
ANALGESICS	Blautia (OTU 337080)	4.60148e-06	1.21122e-06	0.000151783	0.0156744	1356	210
GASTROESOPHAGEAL REFLUX DISEASE	Actinomyces (OTU 875735)	1.51094e-06	3.98145e-07	0.000154291	0.0158477	1356	84
ANALGESICS	Mogibacterium (OTU 531206)	1.52761e-06	4.02723e-07	0.000155366	0.0158729	1356	138
DEPRESSION	Eggerthella_lenta (OTU 682726)	0.000126536	3.34576e-05	0.000162469	0.0165102	1356	961
DRUGS FOR OBSTRUCTIVE AIRWAY DISEASES	Dorea (OTU 197867)	4.11251e-06	1.08848e-06	0.00016492	0.0165274	1356	89
GASTROESOPHAGEAL REFLUX DISEASE	Bifidobacterium (OTU 484304)	1.12216e-05	2.96879e-06	0.000163841	0.0165274	1356	274
GASTROESOPHAGEAL REFLUX DISEASE	Mogibacterium (OTU 531206)	1.50466e-06	3.98352e-07	0.000165573	0.0165274	1356	138
ANTIHYPERTENSIVES	Clostridiales (OTU 587041)	0.000344448	9.12806e-05	0.000168021	0.016632	1356	612
ANALGESICS	Clostridiales (OTU 529258)	5.57883e-05	1.48172e-05	0.000173713	0.0170192	1356	87
MIGRAINE	Christensenellaceae (OTU 111364)	0.000423373	0.00011253	0.000175635	0.0170461	1356	96
ANALGESICS	Lachnospiraceae (OTU 2046330)	0.000126496	3.36464e-05	0.000177557	0.0170461	1356	140
ANTIDEPRESSANTS	Anaerotruncus (OTU 311961)	3.70253e-05	9.84382e-06	0.000176371	0.0170461	1356	899
HORMONAL CONTRACEPTIVES	Clostridiales (OTU 342575)	6.39175e-05	1.70002e-05	0.000177392	0.0170461	1356	85
METABOLIC SYNDROME	Actinomyces (OTU 787709)	9.75626e-06	2.63851e-06	0.000226442	0.0175363	1356	846
ANTIMIGRAINE	Ruminococcaceae (OTU 363881)	2.25654e-06	6.02098e-07	0.000186018	0.0176807	1356	153
METABOLIC SYNDROME	Bacillus (OTU 227083)	2.2448e-06	6.09297e-07	0.000238551	0.0182244	1356	74
CVD	Anaerotruncus (OTU 315223)	0.000145417	3.90112e-05	0.000201411	0.0189552	1356	568
CVD RISK	Dorea (OTU 577406)	0.000580005	0.00015554	0.000200701	0.0189552	1294	776
METABOLIC SYNDROME	Clostridiales (OTU 197069)	5.48467e-05	1.50104e-05	0.00026828	0.0196971	1356	481
HORMONAL CONTRACEPTIVES	Eubacterium (OTU 1131759)	0.000182421	4.91882e-05	0.000216932	0.0201186	1356	121
ANTIDEPRESSANTS	Actinomyces (OTU 875735)	1.51225e-06	4.07687e-07	0.000216325	0.0201186	1356	84
CVD RISK	Roseburia (OTU 531436)	0.000280396	7.57249e-05	0.000222332	0.0205197	1294	963
ANXIETY	Lachnospiraceae (OTU 189624)	6.40958e-06	1.73271e-06	0.000225086	0.0205986	1356	206
METABOLIC SYNDROME	Fusobacteriaceae (OTU 298592)	0.00168365	0.000462973	0.000286774	0.020785	1356	81
DRUGS FOR OBSTRUCTIVE AIRWAY DISEASES	Mogibacterium (OTU 531206)	1.46673e-06	3.97273e-07	0.000231475	0.0209586	1356	138
INSULINS & HYPOGLYCEMIC DRUGS	Actinomyces (OTU 787709)	9.79022e-06	2.65155e-06	0.000231227	0.0209586	1356	846
LDL LOWERING DRUGS	Gemellaceae (OTU 1074210)	3.67905e-06	9.9709e-07	0.000233465	0.0210391	1356	239
ANALGESICS	Clostridium (OTU 74480)	0.000132716	3.60175e-05	0.000238077	0.0213539	1356	62
DEPRESSION	Lachnospiraceae (OTU 342777)	0.000187402	5.09336e-05	0.000243146	0.0217067	1356	757
DRUGS FOR PEPTIC ULCER AND GERD	Fusobacteriaceae (OTU 298592)	0.00167101	0.000454751	0.000247683	0.0220089	1356	81
DEPRESSION	Clostridiales (OTU 197069)	5.4109e-05	1.47635e-05	0.000256993	0.0226257	1356	481
CVD	Clostridiaceae (OTU 843459)	0.000218082	5.94901e-05	0.000256187	0.0226257	1356	728
ANTIDEPRESSANTS	Streptococcus (OTU 4315958)	8.98824e-05	2.45747e-05	0.000264575	0.0231864	1356	250
ANXIOLYTICS	Christensenellaceae (OTU 368711)	1.20116e-05	3.29125e-06	0.000272809	0.0237988	1356	262
ANTIHYPERTENSIVES	Ruminococcus (OTU 4331723)	9.98084e-06	2.74279e-06	0.000284215	0.0246812	1356	929
INSULINS & HYPOGLYCEMIC DRUGS	Rikenellaceae (OTU 213671)	2.28531e-05	6.2924e-06	0.000292046	0.0251959	1356	91
ANXIOLYTICS	Oscillospira (OTU 461795)	0.000133334	3.6719e-05	0.00029278	0.0251959	1356	655
ANXIOLYTICS	Anaerotruncus (OTU 311961)	3.46566e-05	9.56592e-06	0.00030222	0.0256614	1356	899
ANALGESICS	Veillonella_dispar (OTU 342427)	0.000254862	7.03456e-05	0.000302136	0.0256614	1356	827
DRUGS FOR PEPTIC ULCER AND GERD	Mogibacterium (OTU 531206)	1.44557e-06	3.98817e-07	0.000300224	0.0256614	1356	138
TG LOWERING DRUGS	Allobaculum (OTU 259357)	0.000152533	4.22869e-05	0.000321057	0.0269022	1356	72
ANALGESICS	Lachnospiraceae (OTU 542096)	5.0819e-05	1.40858e-05	0.000320201	0.0269022	1356	1077
ESTROGENS	Leuconostoc (OTU 766563)	1.70986e-05	4.74426e-06	0.000324806	0.0270975	1356	144
ANTIDEPRESSANTS	Oscillospira (OTU 196553)	0.000240808	6.68789e-05	0.000329039	0.0273313	1356	965
ANXIETY	Christensenellaceae (OTU 368711)	1.19761e-05	3.32726e-06	0.000330634	0.0273449	1356	262
INSULINS & HYPOGLYCEMIC DRUGS	Clostridiales (OTU 183517)	0.000343525	9.55353e-05	0.000335204	0.0276033	1356	362
ANXIOLYTICS	Oscillospira (OTU 158027)	7.15748e-06	1.99175e-06	0.00033806	0.027719	1356	71
ANTIDEPRESSANTS	Actinomyces (OTU 1108638)	2.42825e-06	6.7615e-07	0.000340995	0.0278229	1356	266
DRUGS FOR PEPTIC ULCER AND GERD	Bifidobacterium (OTU 484304)	1.06724e-05	2.97255e-06	0.000342239	0.0278229	1356	274
ESTROGENS	Barnesiellaceae (OTU 197517)	0.000202241	5.6365e-05	0.000345187	0.027823	1356	160
HORMONAL CONTRACEPTIVES	Ruminococcaceae (OTU 586517)	7.9145e-05	2.20593e-05	0.000345492	0.027823	1356	417
CVD	Streptococcus (OTU 968954)	0.000241219	6.72485e-05	0.000346609	0.027823	1356	1116
HORMONAL CONTRACEPTIVES	Oscillospira (OTU 362793)	0.000116073	3.24047e-05	0.00035326	0.0281205	1356	489
GASTROESOPHAGEAL REFLUX DISEASE	Lactobacillus (OTU 592160)	1.63369e-05	4.57011e-06	0.000363099	0.0286649	1356	62
PROGESTOGENS	Coprococcus (OTU 205613)	9.60328e-06	2.6981e-06	0.000384914	0.030262	1356	233
ANXIOLYTICS	Clostridiales (OTU 337010)	5.42935e-05	1.528e-05	0.000393794	0.0308333	1356	226
LDL LOWERING DRUGS	Ruminococcaceae (OTU 190301)	1.70498e-06	4.80066e-07	0.000396293	0.0309023	1356	207
CVD RISK	Sutterella (OTU 589923)	0.0015985	0.000451145	0.000409614	0.0318112	1294	371
ANXIOLYTICS	Oscillospira (OTU 196553)	0.000229821	6.49771e-05	0.00041863	0.0323798	1356	965
GASTROESOPHAGEAL REFLUX DISEASE	Ruminococcaceae (OTU 190301)	1.5783e-06	4.48549e-07	0.000448258	0.0345316	1356	207
INSULINS & HYPOGLYCEMIC DRUGS	Veillonellaceae (OTU 225954)	0.00170126	0.000484169	0.000456562	0.03503	1356	417
ANTIDEPRESSANTS	Oscillospira (OTU 567974)	-6.05904e-05	1.72522e-05	0.000459497	0.0351142	1356	951
INSULINS & HYPOGLYCEMIC DRUGS	Ruminococcaceae (OTU 455805)	0.000112934	3.21767e-05	0.000463338	0.0352667	1356	217
ANTIDEPRESSANTS	Clostridiales (OTU 572860)	0.000241203	6.88634e-05	0.000475889	0.0360783	1356	623
THYROID DISEASE	Bacteroides (OTU 271214)	1.76184e-05	5.03167e-06	0.000477912	0.0360884	1356	484
GYNECOLOGICAL PROBLEMS	Clostridiales (OTU 197274)	0.000473115	0.000135413	0.000491623	0.0364056	1356	951
ESTROGENS	Ruminococcus (OTU 369555)	0.0015045	0.000430587	0.000491289	0.0364056	1356	972
HORMONAL CONTRACEPTIVES	Megasphaera (OTU 4296242)	5.40522e-06	1.5463e-06	0.00048851	0.0364056	1356	68
ANALGESICS	Peptostreptococcaceae (OTU 547714)	5.39964e-06	1.54555e-06	0.000492014	0.0364056	1356	67
DEPRESSION	Clostridiales (OTU 572860)	0.000235434	6.7405e-05	0.000493546	0.0364056	1356	623
DIABETES	Phascolarctobacterium (OTU 916143)	0.000337697	9.6604e-05	0.000488333	0.0364056	1356	198
METABOLIC SYNDROME	Ruminococcus_torques (OTU 583398)	0.000605905	0.000175729	0.000582441	0.0367219	1356	1196
ANALGESICS	Actinomyces (OTU 787709)	9.13172e-06	2.62e-06	0.000507338	0.037279	1356	846
METABOLIC SYNDROME	Clostridiales (OTU 587041)	0.000302815	8.81841e-05	0.000613194	0.0382344	1356	612
ANXIOLYTICS	Oscillospira (OTU 157772)	3.46919e-05	1.00044e-05	0.000541684	0.0396502	1356	958
INSULINS & HYPOGLYCEMIC DRUGS	Rothia_mucilaginosa (OTU 1017181)	2.28971e-06	6.61113e-07	0.000550224	0.0401216	1356	141
ANTIHYPERTENSIVES	Actinomyces (OTU 510422)	9.68754e-07	2.80005e-07	0.00055766	0.0405093	1356	80
ESTROGENS	Clostridium (OTU 530061)	0.000123515	3.57493e-05	0.000567507	0.0410684	1356	181
DRUGS FOR PEPTIC ULCER AND GERD	Rikenellaceae (OTU 171772)	0.00231226	0.000670039	0.000576104	0.0415332	1356	308
ANTIDEPRESSANTS	Dorea (OTU 577406)	0.000412555	0.000119587	0.000578395	0.0415416	1356	819
LDL LOWERING DRUGS	Lachnospiraceae (OTU 368462)	0.000566925	0.000164477	0.000584819	0.0418457	1356	1118
GYNECOLOGICAL PROBLEMS	Oscillospira (OTU 580270)	-3.99441e-06	1.15923e-06	0.000587171	0.0418573	1356	252
ANALGESICS	Coriobacteriaceae (OTU 2423305)	0.000484386	0.000140643	0.000590767	0.041957	1356	151
DIABETES	Coprococcus (OTU 341730)	0.000122568	3.56093e-05	0.000595237	0.0419625	1356	637
DRUGS FOR OBSTRUCTIVE AIRWAY DISEASES	Blautia_producta (OTU 696563)	0.000357694	0.000103908	0.000594345	0.0419625	1356	839
ANXIOLYTICS	Lachnospiraceae (OTU 197783)	2.76004e-05	8.02306e-06	0.00059935	0.0420971	1356	97
ESTROGENS	Corynebacterium_durum (OTU 1068572)	8.46233e-07	2.46122e-07	0.000603482	0.0422321	1356	85
INSULINS & HYPOGLYCEMIC DRUGS	Sutterella (OTU 589923)	0.00122652	0.000357943	0.000629832	0.0439152	1356	387
GASTROESOPHAGEAL REFLUX DISEASE	Lachnospiraceae (OTU 184833)	0.000392191	0.000114671	0.000644798	0.0447952	1356	996
HORMONAL CONTRACEPTIVES	Lachnospiraceae (OTU 136044)	4.16475e-06	1.21937e-06	0.000655804	0.0452466	1356	123
INSULINS & HYPOGLYCEMIC DRUGS	Bacteroides_uniformis (OTU 196664)	2.28221e-05	6.68215e-06	0.000656032	0.0452466	1356	1121
ASTHMA	Ruminococcaceae (OTU 291518)	1.82051e-06	5.34278e-07	0.000675312	0.0464088	1356	94
METABOLIC SYNDROME	Gemellaceae (OTU 1074210)	3.18688e-06	9.49836e-07	0.000815363	0.0473581	1356	239
ANTIMIGRAINE	Clostridiales (OTU 307462)	0.00107631	0.000316859	0.000701787	0.0480554	1356	187
PROGESTOGENS	Lachnospiraceae (OTU 187594)	1.63456e-05	4.81791e-06	0.000712423	0.0484364	1356	279
ANTIDEPRESSANTS	Ruminococcus (OTU 2979308)	0.00024846	7.32149e-05	0.000710073	0.0484364	1356	1197
ANXIOLYTICS	Ruminococcaceae (OTU 353817)	2.24785e-05	6.63752e-06	0.000728277	0.0493387	1356	173
ANXIETY	Coprococcus (OTU 553150)	8.69842e-06	2.57027e-06	0.000734449	0.0495811	1356	593

## Sheet: Table S6
Table S6. Associations between cardiometabolic phenotypes and medications with microbial pathways. Associations were tested MaAsLin2, correcting for covariates of age, sex, race, and antibiotic use. Statistical significance was corrected for multiple testing using Storey-Tibshirani correction. Only significant associations identified at FDR<0.05 are shown. Columns correspond to the factor being t…
Factor	Pathway	Coefficient estimate	stderr	pval	qval	N	N.not.zero
METABOLIC SYNDROME	D-Arginine and D-ornithine metabolism	3.99016e-06	8.28072e-07	1.6109e-06	0.000799585	1356	1356
ANTIHYPERTENSIVES	D-Arginine and D-ornithine metabolism	4.10012e-06	8.62246e-07	2.19782e-06	0.000799585	1356	1356
CVD RISK	D-Arginine and D-ornithine metabolism	5.15177e-06	1.12834e-06	5.45724e-06	0.00132359	1294	1294
INSULIN & HYPOGLYCEMIC DRUGS	Inorganic ion transport and metabolism	9.3052e-05	2.09754e-05	9.90641e-06	0.00180202	1356	1356
DIABETES	D-Arginine and D-ornithine metabolism	3.59713e-06	8.35209e-07	1.77696e-05	0.00258554	1356	1356
DIABETES	Polycyclic aromatic hydrocarbon degradation	-2.18756e-05	5.12811e-06	2.13207e-05	0.00258554	1356	1356
DIABETES	Ascorbate and aldarate metabolism	4.38523e-05	1.06429e-05	4.01577e-05	0.00299272	1356	1356
DIABETES	Energy metabolism	-0.000117073	2.84309e-05	4.05983e-05	0.00299272	1356	1356
INSULIN & HYPOGLYCEMIC DRUGS	Peptidoglycan biosynthesis	-0.00017959	4.29128e-05	3.03822e-05	0.00299272	1356	1356
INSULIN & HYPOGLYCEMIC DRUGS	Polycyclic aromatic hydrocarbon degradation	-2.08143e-05	5.05844e-06	4.11304e-05	0.00299272	1356	1356
INSULIN & HYPOGLYCEMIC DRUGS	Cysteine and methionine metabolism	-0.000111243	2.74032e-05	5.20383e-05	0.00344218	1356	1356
ANTIHYPERTENSIVES	Energy metabolism	-0.000117407	2.94063e-05	6.89215e-05	0.00404326	1356	1356
INSULIN & HYPOGLYCEMIC DRUGS	Biotin metabolism	3.61647e-05	9.08371e-06	7.22392e-05	0.00404326	1356	1356
INSULIN & HYPOGLYCEMIC DRUGS	Aminoacyl-tRNA biosynthesis	-0.000261209	6.66354e-05	9.30509e-05	0.00451781	1356	1356
INSULIN & HYPOGLYCEMIC DRUGS	Terpenoid backbone biosynthesis	-0.00010718	2.73436e-05	9.31358e-05	0.00451781	1356	1356
INSULIN & HYPOGLYCEMIC DRUGS	D-Arginine and D-ornithine metabolism	3.20765e-06	8.24518e-07	0.000105037	0.00477668	1356	1356
DIABETES	Chlorocyclohexane and chlorobenzene degradation	1.31386e-05	3.40362e-06	0.000118714	0.00508109	1356	1356
INSULIN & HYPOGLYCEMIC DRUGS	D-Alanine metabolism	-2.26186e-05	5.88746e-06	0.000127854	0.00516828	1356	1356
DIABETES	Styrene degradation	1.86409e-05	4.90147e-06	0.000149331	0.00571872	1356	1356
DIABETES	Biotin metabolism	3.48291e-05	9.2185e-06	0.000164937	0.00600054	1356	1356
DIABETES	Inorganic ion transport and metabolism	7.81463e-05	2.13234e-05	0.000257224	0.00850731	1356	1356
TG LOWERING DRUGS	1,1,1-Trichloro-2,2-bis(4-chlorophenyl)ethane (DDT) degradation	1.12375e-06	3.05657e-07	0.000245823	0.00850731	1356	1225
INSULIN & HYPOGLYCEMIC DRUGS	Nitrogen metabolism	9.74072e-05	2.6774e-05	0.000285103	0.00875125	1356	1356
INSULIN & HYPOGLYCEMIC DRUGS	Pyrimidine metabolism	-0.000289667	7.96906e-05	0.000288655	0.00875125	1356	1356
DIABETES	D-Glutamine and D-glutamate metabolism	-1.78602e-05	4.96009e-06	0.000328881	0.00950475	1356	1356
ANTIHYPERTENSIVES	Fructose and mannose metabolism	0.000146274	4.07372e-05	0.000341788	0.00950475	1356	1356
INSULIN & HYPOGLYCEMIC DRUGS	Ascorbate and aldarate metabolism	3.76491e-05	1.05095e-05	0.000352697	0.00950475	1356	1356
DIABETES	Butirosin and neomycin biosynthesis	-2.22e-05	6.2458e-06	0.000392083	0.0101888	1356	1356
ANTIHYPERTENSIVES	Ethylbenzene degradation	-2.18993e-05	6.19572e-06	0.000422358	0.0105969	1356	1356
INSULIN & HYPOGLYCEMIC DRUGS	Butirosin and neomycin biosynthesis	-2.17122e-05	6.15854e-06	0.000436918	0.0105969	1356	1356
INSULIN & HYPOGLYCEMIC DRUGS	Inositol phosphate metabolism	3.64217e-05	1.04138e-05	0.000485163	0.0113875	1356	1356
DIABETES	Glyoxylate and dicarboxylate metabolism	7.72174e-05	2.21468e-05	0.000505053	0.0114839	1356	1356
INSULIN & HYPOGLYCEMIC DRUGS	Phenylalanine metabolism	4.02178e-05	1.15757e-05	0.00052852	0.0116533	1356	1356
CVD RISK	Energy metabolism	-0.000134179	3.87487e-05	0.000552285	0.0118192	1294	1294
INSULIN & HYPOGLYCEMIC DRUGS	Bisphenol degradation	2.61249e-05	7.74697e-06	0.000766851	0.0159421	1356	1356
DIABETES	Ethylbenzene degradation	-2.01622e-05	5.99509e-06	0.000792476	0.0160172	1356	1356
METABOLIC SYNDROME	Energy metabolism	-9.42556e-05	2.8298e-05	0.00088955	0.0174933	1356	1356
CVD RISK	Butirosin and neomycin biosynthesis	-2.7836e-05	8.49159e-06	0.00107342	0.0182684	1294	1294
CVD RISK	Ethylbenzene degradation	-2.67294e-05	8.1649e-06	0.00109001	0.0182684	1294	1294
DIABETES	Amino acid metabolism	5.09499e-05	1.56137e-05	0.00112969	0.0182684	1356	1356
METABOLIC SYNDROME	Ethylbenzene degradation	-1.96702e-05	5.95499e-06	0.000981362	0.0182684	1356	1356
METABOLIC SYNDROME	Fructose and mannose metabolism	0.000129201	3.91606e-05	0.000994946	0.0182684	1356	1356
METABOLIC SYNDROME	Lipid biosynthesis proteins	-5.37878e-05	1.65143e-05	0.00115408	0.0182684	1356	1356
ANTIHYPERTENSIVES	Ascorbate and aldarate metabolism	3.60755e-05	1.10295e-05	0.00109975	0.0182684	1356	1356
LDL LOWERING DRUGS	RNA degradation	-5.09592e-05	1.56469e-05	0.00115493	0.0182684	1356	1356
INSULIN & HYPOGLYCEMIC DRUGS	Pantothenate and CoA biosynthesis	-5.82288e-05	1.78753e-05	0.00115224	0.0182684	1356	1356
DIABETES	Terpenoid backbone biosynthesis	-9.01412e-05	2.7783e-05	0.00120581	0.0186673	1356	1356
DIABETES	Inositol phosphate metabolism	3.41172e-05	1.05693e-05	0.00127708	0.0193589	1356	1356
ANTIHYPERTENSIVES	Glyoxylate and dicarboxylate metabolism	7.3572e-05	2.29138e-05	0.00135511	0.0199266	1356	1356
INSULIN & HYPOGLYCEMIC DRUGS	Amino acid metabolism	4.93887e-05	1.53964e-05	0.0013693	0.0199266	1356	1356
ANTIHYPERTENSIVES	Porphyrin and chlorophyll metabolism	0.000257948	8.09693e-05	0.0014772	0.0210751	1356	1356
ANTIHYPERTENSIVES	Amino acid metabolism	5.11034e-05	1.61471e-05	0.0015866	0.0222006	1356	1356
INSULIN & HYPOGLYCEMIC DRUGS	Glyoxylate and dicarboxylate metabolism	6.89144e-05	2.18537e-05	0.00164953	0.0226457	1356	1356
DIABETES	Caprolactam degradation	2.51058e-05	8.05031e-06	0.00185589	0.025007	1356	1356
CVD RISK	Ether lipid metabolism	2.66195e-06	8.75071e-07	0.00239835	0.0293591	1294	1294
DIABETES	Vitamin B6 metabolism	-3.52742e-05	1.15156e-05	0.0022339	0.0293591	1356	1356
DIABETES	1,1,1-Trichloro-2,2-bis(4-chlorophenyl)ethane (DDT) degradation	9.3629e-07	3.08696e-07	0.00246769	0.0293591	1356	1225
DIABETES	Pyrimidine metabolism	-0.000245504	8.09465e-05	0.00246871	0.0293591	1356	1356
ANTIHYPERTENSIVES	Chlorocyclohexane and chlorobenzene degradation	1.06815e-05	3.52656e-06	0.00250169	0.0293591	1356	1356
TG LOWERING DRUGS	Styrene degradation	1.47552e-05	4.87056e-06	0.00249685	0.0293591	1356	1356
INSULIN & HYPOGLYCEMIC DRUGS	Nicotinate and nicotinamide metabolism	-5.40594e-05	1.77971e-05	0.00243144	0.0293591	1356	1356
INSULIN & HYPOGLYCEMIC DRUGS	Chlorocyclohexane and chlorobenzene degradation	1.01973e-05	3.36292e-06	0.00247396	0.0293591	1356	1356
ANTIHYPERTENSIVES	RNA degradation	-4.69047e-05	1.55333e-05	0.00257903	0.0297864	1356	1356
INSULIN & HYPOGLYCEMIC DRUGS	Styrene degradation	1.4463e-05	4.84258e-06	0.00287208	0.0326527	1356	1356
METABOLIC SYNDROME	Styrene degradation	1.45326e-05	4.87808e-06	0.00294252	0.0329388	1356	1356
DIABETES	Cysteine and methionine metabolism	-8.25922e-05	2.78732e-05	0.00309907	0.0341656	1356	1356
INSULIN & HYPOGLYCEMIC DRUGS	Geraniol degradation	3.14074e-05	1.0637e-05	0.00320579	0.0348147	1356	1356
LDL LOWERING DRUGS	Ether lipid metabolism	1.94589e-06	6.62148e-07	0.0033519	0.0358661	1356	1356
INSULIN & HYPOGLYCEMIC DRUGS	Energy metabolism	-8.24612e-05	2.81186e-05	0.00341845	0.0360481	1356	1356
INSULIN & HYPOGLYCEMIC DRUGS	Linoleic acid metabolism	2.08609e-05	7.12566e-06	0.00347399	0.0361105	1356	1356
INSULIN & HYPOGLYCEMIC DRUGS	Caprolactam degradation	2.30796e-05	7.94101e-06	0.00371663	0.0380885	1356	1356
INSULIN & HYPOGLYCEMIC DRUGS	Lipoic acid metabolism	2.7722e-05	9.5991e-06	0.00393979	0.0398146	1356	1356
DIABETES	Nitrogen metabolism	7.8294e-05	2.72055e-05	0.00406739	0.0399933	1356	1356
ANTIHYPERTENSIVES	Ether lipid metabolism	1.893e-06	6.57062e-07	0.00402751	0.0399933	1356	1356
DIABETES	Nicotinate and nicotinamide metabolism	-5.18473e-05	1.80572e-05	0.00415274	0.040048	1356	1356
INSULIN & HYPOGLYCEMIC DRUGS	Bacterial invasion of epithelial cells	2.0337e-06	7.08862e-07	0.00418304	0.040048	1356	1340
CVD RISK	Porphyrin and chlorophyll metabolism	0.000304792	0.00010639	0.00424061	0.0400719	1294	1294
DIABETES	Peptidoglycan biosynthesis	-0.000124473	4.36761e-05	0.00444013	0.0408951	1356	1356
INSULIN & HYPOGLYCEMIC DRUGS	Other glycan degradation	0.000224993	7.88602e-05	0.00439676	0.0408951	1356	1356
METABOLIC SYNDROME	PPAR signaling pathway	-2.41755e-05	8.54103e-06	0.00471695	0.0418552	1356	1356
ANTIHYPERTENSIVES	Vitamin B6 metabolism	-3.3738e-05	1.19122e-05	0.00469218	0.0418552	1356	1356
INSULIN & HYPOGLYCEMIC DRUGS	Glycosaminoglycan degradation	9.64593e-05	3.40634e-05	0.00469873	0.0418552	1356	1356
METABOLIC SYNDROME	Butirosin and neomycin biosynthesis	-1.75304e-05	6.21389e-06	0.00485587	0.0425688	1356	1356
METABOLIC SYNDROME	Chlorocyclohexane and chlorobenzene degradation	9.50992e-06	3.38919e-06	0.0050895	0.0440858	1356	1356
ANTIHYPERTENSIVES	Lipid biosynthesis proteins	-4.77474e-05	1.72106e-05	0.00560924	0.0480162	1356	1356
CVD RISK	Tropane, piperidine and pyridine alkaloid biosynthesis	-1.64557e-05	5.94755e-06	0.00574274	0.0485236	1294	1294
DIABETES	Drug metabolism - other enzymes	-4.80703e-05	1.73964e-05	0.00580189	0.0485236	1356	1356
DIABETES	Bisphenol degradation	2.16862e-05	7.86838e-06	0.00592878	0.0490214	1356	1356
